# Supplementary material for: Quantitative trait locus analysis of resistance to panicle blast in the rice cultivar Miyazakimochi
Source: Rice (N Y). 2014 Apr 10;7(1):2. doi: 10.1186/s12284-014-0002-9 (PMC4052777; doi:10.1186/s12284-014-0002-9)
Supplement: Additional file 1 — Primer sequences of markers developed for the genetic analysis. [file s12284-014-0002-9-S1.xlsx]

## Sheet: Sheet1
Additional file 1 Primer sequences of markers developed for the genetic analysis
Marker name	Chr	Forward (5'-3')	Reverse (5'-3')	type
aa01000048	1	GAGCCCTTCTACAAAACTATCA	CCTGACGGGTGCTATCATGG	SNP
aa01004853	1	TATATACAGCATGGGACACTCA	GGGCTCTAGTTGGGCTAACG	SNP
aa01000509	1	CGAGTTCTCCGAGACTGC	CGAGTGTGCTCCTTGGTGTT	SNP
aa01000665	1	CCCTTCGGCCTTTTTCTTTC	TGAACCCACTACCCACATCCA	SNP
aa01006817	1	CCACGCGTTGAGCCATCG	GGGGTACTCGTTCTCGTGTC	SNP
aa01006881	1	CTGTTTATCATTACCTATTGGAAGCTC	GGCGTGACCATGAGAAGGAG	SNP
aa01006944	1	GCCTTAGATATACACCCTCTAT	AGGCATTGATGTGTAATGTTCCGT	SNP
aa01006950	1	CACATGTTGCTGATAATCTAAGTAG	AGTGAGGGCACCCATAGAGT	SNP
aa01008849	1	CCTACATACAACTTTATCACCCCG	CGAGATACATACGAGGGCCA	SNP
aa01010071	1	CAGCAGAAAAAGCAAATTAAACTTTTTA	AATCACTTTACAAACATGCAAGATCACA	SNP
aa01001286	1	GGGGTGGGGTTCTTCTGG	AACTTCTGCTTTGGCTTATTAGGAC	SNP
aa01010940	1	ATAATCATTTGAGTAGAATGCAAATCAG	TGCATGAACAATTGAGCGCGA	SNP
aa01010802	1	GACCAGTGTTCAGAACTGTAC	TCCTCCTCTACTAGCACGGC	SNP
aa02000006	2	ATCACCTAGAAGTGTGTCTTGACAA	ACGGAGATAGTACTTCATTTCTTTCGT	SNP
aa02000119	2	CCAGCTGCTGCACAGATCG	CAGGTGATGCCTTCCCATGA	SNP
aa02000772	2	GCATGTGTGTGTGCTACCTTTC	CATTTTTGGTGCTACGACGATTCCT	SNP
aa02000854	2	ACGGAGGTGCAAGAGGATCAG	ATAGAAAAACGGCACCGAACCG	SNP
aa02000310	2	GCGTGCAGCGTACCCTCT	GGGGATCTTCGTCCTTCACTC	SNP
aa02000978	2	GTGATGAAAAAATTCGAAGTTTGAATGA	TAGTGGTAGTCTGCGGAGTTCA	SNP
aa02001425	2	GAAGTTGCCGCTGGGGTCCA	TCCTACCTGGATGGCTAAGGAT	SNP
aa02002928	2	GCTCGTTATTGTAGACAACATGTAT	AAACACTTGAAGAGGGAGACCC	SNP
aa02000712	2	CGCCGCTGTGGTCTCTTT	CTCAGTTCCCTCTCTCTCCTC	SNP
aa03000026	3	TGGAGCCTACACTTGTAATTGGACT	GAAAGAAATTGTTCCTTCCATTAATTTGTA	SNP
aa03000513	3	GGAGGAAGAATTGGACTACGG	CAATGGCGCTCTATTTTCTCACG	SNP
aa03000111	3	GCGAGAGCATGAGAGAGAGGT	GAAGGACCTCGTCAGGTTCG	SNP
aa03000871	3	GAAGGCTACCCCTTGTTCC	ACGCTCAATTTTTCTCAGCCTCT	SNP
aa03000493	3	TCGCCCGCTTCTGATCTCA	AGCACGAGCTGGATTGAGGA	SNP
aa03002178	3	CGGCATCTGATGAGAGAGATAA	GTGGCAGTCCAGTCAGCAAT	SNP
aa03000476	3	GACGCGACGCCGGTGGGT	AGCTGGAAAACCTAAGGGCG	SNP
aa03002463	3	AAGAAGTTAAAGTGTGTTTTAAAGAGCG	TTAGTAGCTTCACGTGGTCCGA	SNP
aa03000699	3	GTAGCTTGCTAGCTGCATTCT	GCATGTGGAACAAAATGGCTGG	SNP
aa03002747	3	GACAATACTATTTCAGTCTTAAGCTAA	GGCACTATCTGTACCTGTGGAG	SNP
aa04001503	4	GAACCTCTAGTGATGAAGCAGCG	GTGCACAGAGAGGAGTAGAAGC	SNP
aa04003844	4	GTGGGCAATGAATAGTTCTAGTTA	GCCACTTTTGCATATTAGCCCCT	SNP
aa04003630	4	TCTTCCCTCCGACATGCAAAAC	GCTTCCCAAACGGTTAAACAATTTA	SNP
aa04000834	4	GTCGGCCGGCTTGATCG	TTGTCAGTGGCACAAGGGGA	SNP
aa04005322	4	TCTTCCCACCTTTGCATGGGGA	GGACTTAAAAGTGTTGGTGCTGGT	SNP
aa04001157	4	GGTTACGAGTTATGGAGTATTTAT	AGTAGAGAATTGTACCGTATGCTGC	SNP
aa04001067	4	GTATTTTCCTACAATAAATACAGTGC	GACGAAATGGCCTTAGAGGCTT	SNP
aa04008898	4	CTGAATTCTTTTGGTGTACCTGGTC	CCAGCTGATTCCTGCTCTGTTT	SNP
aa04001259	4	CCTGAAGTTGTTTCTGGCAGCG	GGTACAAGCGGCTGCTTAATGT	SNP
aa04001129	4	GTATGCTTATAGCTTACTTGTATCC	TAACGCATAGTTGCATCCGACG	SNP
aa05000026	5	ATGACAGCATCAGATATTAAGTGTTGAT	AGTACTGAGACACGCAGTCGTT	SNP
aa05000194	5	CAGTACCTATTTTGTGAACCAGCGTT	TCACATAACAATTGACAAATGAGTGGACTT	SNP
aa05000098	5	CTAGGTTACCACGTGGCATTTGAT	CGGTTTCACACATATGCACGGA	SNP
aa05000150	5	ACCAGAAATAGGGGAATTCTGGTC	TAACACTGGAAGCCTGAAGGAG	SNP
aa05000133	5	ATAGGCCACTAAAATTGGACGTTT	TTGGGGAGTTGAACCAGATTGC	SNP
aa05000196	5	GCTGTCCTTTGGTTGTACGGAC	GTTGTGTGCACGCATAGGAGTAT	SNP
aa05000286	5	AGGTGTTACAAGGTTTTGAAAGAAGCA	TGGTGTGGGCACGTGACGTG	SNP
aa05000302	5	AGGAAGGCCTGCACATTACAAG	CAGGTAAGCAGGGCCCATGCT	SNP
aa05000341	5	AGGATCTTGCATAGCCTGATCGAT	GACCGATTGCCGAACATACCAA	SNP
aa06000066	6	ACCATTAGCCGATACCATGTAGAG	ACGAGCACCAACTCAAACATGC	SNP
aa06000403	6	GATCCCACATAAACACATGTCC	AGGAGACATCGGAGAACACAGT	SNP
aa06000668	6	CTCTCCAGAGCAGTGTACTAC	AGAACGTCCATGAAGACCCTCT	SNP
aa06000789	6	AAGAATGACAAAGGGATGCTCC	GATATGGCATCAGGGGATTGGT	SNP
aa06000938	6	CGCCAGTTGTATTAGATTTTGGCG	GTCATGACCTTTCCCCTTTCCA	SNP
aa06001119	6	GAGCTGTAAGTCAGATGTCTAC	GGCAGCAAATAAGTTTCGCATGG	SNP
aa06001164	6	TCATCAAACAAAGCCGCCTGAGTT	AAGTACAGGAGGCAGGACAGT	SNP
aa07000050	7	AAAATTTACTGAATGGGTTGTCTGGTG	CGAAGCCGGATGTGATACCG	SNP
aa07000274	7	TCACCTTTGGTACTTGGAACCGAT	TCACAGGAAGGTTGATGTGCCT	SNP
aa07000529	7	CCACATCCTGTTAACCCTGAATAA	TTTACACCTGATACTGGTATAGCCATC	SNP
aa07000827	7	CTAGACTGTTTGAGGGACCGTC	GGAAAAACATCGGCAAACTCACCA	SNP
aa07000431	7	CTCACACTCCGGATATAATAATAAAAGAA	GGTTGGTGTGAGCCGGTCTA	SNP
aa07000284	7	TATACATCGCGGTAACCGTAC	AGATTCAGGTGTAGCCCTTGC	SNP
aa08000002	8	CAAAAGAATGGAAAAACTGTTGCAGTG	AGATGCCTTTGGAACTTTACCTGT	SNP
aa08000087	8	GTGGAGCTGTGTTCAGGTTC	AGTTCAGCTACATTTTGTTTCTACCTCT	SNP
aa08002774	8	CCTAGAATCCATTAAAAGTGGTTGTG	TGCATGACTTGCCTTGCTCTC	SNP
aa08000993	8	CCACTTGGAGACTGGTCAATAA	ATCTAGAGTTGCTTAATCAAGTGAGTGTTC	SNP
aa08002979	8	GTAAATATGGTGCCTCTAAGAGGGT	TCACTCCTGAACTGAGAGACAACT	SNP
aa08005432	8	GAGCTTTGTTTTATGTGCCGGG	TTCCTTGTTATTCCAATTCTAATTCGTG	SNP
aa08000950	8	GTTTCCTAAACCATCAAAGGATTC	TGATCTGACCTGTCGTGTCATCT	SNP
aa08000904	8	ATAGCATACGCGTGACAACCTAA	CTGAGGAGCCCCCGCTATAA	SNP
aa08001319	8	GCCAGTCCCCCATCTCTCTT	GGTGCCAAGCGGAGTTTATGT	SNP
aa08001638	8	GCACAATACACCAGATGTATATAATGAG	CTCGTCCCTAGCCCATGTGA	SNP
aa09000016	9	CTGCTGCTTCTTCCTGTTGCG	GGCGGCGACGTTGTGTAATC	SNP
aa09000085	9	CCTGGGTTGGGGATTGTGCC	CCCACCCTGAGGTAAAGGGA	SNP
aa09000122	9	GAAGGTGAGAACTGGCGTTG	TCTACTGGTGCACCCACCTC	SNP
aa09000038	9	TGGTTTTGGATATGGATTGGCATGT	GGGTGCCATCAATTCCAGTTGAG	SNP
aa09000030	9	AAAGAAAGGCTGATGGGAGTTGAG	GTTGTAAGCTCCAACCCCTGG	SNP
aa09001160	9	TAGAAGATGAAACTAACAGGGTTGTC	CCCTCCCCCGAGATCCAATA	SNP
aa09001133	9	CACCACCACACAGGCAACTC	GAGTGTAGTACAGATATTTCGGGC	SNP
aa09000263	9	CAATTACTACCTTGTAAATACAACTAGGT	CACTCATGGCACCTTCGTGTC	SNP
aa09000056	9	GGTGCTCTGCTATGTTCCATTGGA	CTGCATAGGTCTTTTTGTCCTCCT	SNP
aa10000368	10	GATGGACGAAACTAGGGTAAAGTGTA	GTCCCGAGTTGGAGATGAAGG	SNP
aa10003172	10	CATTCGACTTTAGTGGAGTATCTGAT	GACCTCATGTTAAAAATACTCCAAAACT	SNP
aa10000016	10	CCACATTATGGAAACATTTTCTCG	TCCAGGTTATGTATTCTCAATAAAGCAAGT	SNP
aa10000396	10	GATTGACAGCGGCCCGAC	TTATACGAAAAGTTAACGGTGTCTTA	SNP
aa10000429	10	GTCTTTATTGTCTAACAAATTAGTGTGGA	GGGTTGGGGACTTGATCTCC	SNP
aa10003274	10	CATAAGTGTATGCCAGATTACAACAGAT	TCGTTCGGACACCCAAAACC	SNP
aa10003607	10	GGAGATATTTCTCTTCAGACTCGTG	AAGATTCACTTCTAGCCTGCTGT	SNP
aa11000024	11	GACAAGTTTAGCTTATGTGGAAAA	ACAGACGGTTCAAGGTTGGACAT	SNP
aa11000077	11	AGAGACAGGGGTCACATGGC	TCTCGTCAAAATGGGTTACCGAG	SNP
aa11000089	11	TCCTGCAACAGTTTTTCATCAGTTCAC	TCTTTCATCCGTGCGCAACG	SNP
aa11000146	11	CCCCTTCCGAAGAGTATTGTCTC	AGTTCACATGTTAGCACCCGTCACT	SNP
aa11000283	11	CGGAGGTACTATGTTGCCAGGTTGTTG	GGTTCCGGATTAGACATCCCGGTTATAGAA	SNP
aa11000573	11	CCCCAGTTCACCGCTGATCCT	TGACATGGCAGTCCTGAGAC	CAPS a
aa11002340	11	TTGCGATTCTCATAAAAATTTTAACAAGTA	AGCTATTATAAATGCTCGTTTTAGCAGCAAAGCA	CAPS b
aa11002695	11	GAAAATAACAGCTAACGCTTGGCCCCCAAGCCG	GATCACTGCAACCACTAGGC	SNP
aa11002722	11	TTGCAATGGATATGTGGAGCGGCTCA	CAGTAGATGCTTAGAGAATTGTCAACAGCGA	SNP
aa11002785	11	GAGGGTGATTAAATAACATTGAACCTG	TGTCAACCGGGGAAAGATGG	CAPS c
aa11003281	11	AAATCTAGTAATTTCCAGATAGTTACA	ATCCGATTCACGTACGCTCG	SNP
aa11000537	11	GTGTAGAAAAGTTTTCGATGCGCTG	TAGTGGTGTACAGTAGGTCAGTAG	SNP
STS1	11	GCTCCATGCATGTGTCAAAG	TACACACAGCCACGTCCTCATC	STS
Miy11256	11	CGCATCATGAATTCAGGATGAGG	CAGGTATCATTACATTACTACCTG	in-del
aa11005083	11	CCTCTGGAATTTTTTTTTCTCGCACAA	ACTTTTGCCTCACCAATCACATACG	SNP
5083indel	11	TTCAGTCACCTCACAAGGCA	TGCCTCACCAATCACATACG	in-del
aa11006712	11	ACGGTGCAGGTCATGCTCAA	GAAAAAGTGTGGACCCTCGG	CAPS a
Miy11269	11	AGCTTTTTGCTCATAAATACACC	TGTACGGTTTGATCCTCATATTA	in-del
aa11001573	11	TTCGCCCACCCGTCCATAAC	TCCACGGTGGTTGCAGAGAG	CAPS c
Miy11276	11	GTTTGAAGTAGGTATCATTCTAC	AGGGGAAATTTCTCATTGTTAAC	in-del
aa11002174	11	GCAGATCCAGCTTGCCACTCATGCAGAACM	CCTTGGCCAGGAGGATGTCACCGTT	CAPS a
aa12000060	12	CTCCCTCATAGGTGTAAATTGTTG	ACCCTACTACCCCCATGTTGA	SNP
aa12004429	12	CAGTCACACACAGAGAGAGATAT	TGGAGAGACTAGCCAACGGAT	SNP
aa12004471	12	GTCAAACGTATATTCAAAAGTCAATTGA	GGAGAAATTATGGTAGATGTTCTCAG	SNP
aa12004649	12	GTACGGTTCTTAGGATGAGATTAA	TTCAGGGATTTTGGTAGAACCGA	SNP
aa12004774	12	GGTTTCCTAAGAAATGCTGATATTTTTGTT	TCATGGTCACTACACTGGGCCT	SNP
a MnlI was used for polymorphism detection; b RsaI was used for polymorphism detection; c MvaI was used for polymorphism detection. SNP, single nucleotide polymorphism; CAPS, cleaved amplified polymorphic sequence; STS, sequence tagged site; in-del, insertion or deletion polymorphism.
